# Supplementary material for: Enhanced Photoacoustic Visualisation of Clinical Needles by Combining Interstitial and Extracorporeal Illumination of Elastomeric Nanocomposite Coatings
Source: Sensors (Basel). 2022 Aug 25;22(17):6417. doi: 10.3390/s22176417 (PMC9460224; doi:10.3390/s22176417)
Supplement: Supplementary file 1 [file sensors-22-06417-s001.zip]

Archive with 10 entries (8 files):
- sensors-1848840-supplementary.pdf
- VideoS1-S3/
- VideoS1-S3/VideoS1-bn.mp4
- VideoS1-S3/VideoS2-bnef.mp4
- VideoS1-S3/VideoS3-bncf.mp4
- VideoS4-S7/
- VideoS4-S7/VideoS4-bn.mp4
- VideoS4-S7/VideoS5-bnef.mp4
- VideoS4-S7/VideoS6-fcncf.mp4
- VideoS4-S7/VideoS7-pcncf.mp4
